# Supplementary material for: Comprehensive High-Quality Three-Dimensional Display System Based on a Simplified Light-Field Image Acquisition Method and a Full-Connected Deep Neural Network
Source: Sensors (Basel). 2023 Jul 8;23(14):6245. doi: 10.3390/s23146245 (PMC10386739; doi:10.3390/s23146245)
Supplement: Supplementary file 1 [file sensors-23-06245-s001.zip]

Archive with 3 entries (3 files):
- Video S1 [Final].mp4
- Video S2 [Final].mp4
- Video S3 [Final].mp4
